# Supplementary material for: Smoking and quit attempts during pregnancy and postpartum: a longitudinal UK cohort
Source: BMJ Open. 2017 Nov 15;7(11):e018746. doi: 10.1136/bmjopen-2017-018746 (PMC5695489; doi:10.1136/bmjopen-2017-018746)
Supplement: Supplementary file 1 [file bmjopen-2017-018746supp001.zip]

Archive with 3 entries (3 files):
- Appendices/Pregnancy lifestyle survey baseline questionnaire Final Version 2_4 19 10 11 inc PIS v1.pdf
- Appendices/Pregnancy lifestyle survey Follow up questionnaire 1 Final Version 2_3 19 10 11.pdf
- Appendices/Pregnancy lifestyle survey Follow up questionnaire 2 Final Version 2_0 02 12 11.pdf
